# Supplementary material for: Assessment of Quality of Life in Lithuanian Patients with Multimorbidity Using the EQ-5D-5L Questionnaire
Source: Medicina (Kaunas). 2025 Feb 8;61(2):292. doi: 10.3390/medicina61020292 (PMC11857477; doi:10.3390/medicina61020292)
Supplement: Supplementary file 1 [file medicina-61-00292-s001.zip]

Archive with 1 entries (1 files):
- medicina-3416543-supplementary.pdf
